# Supplementary material for: Identifying antibiotics based on structural differences in the conserved allostery from mitochondrial heme-copper oxidases
Source: Nat Commun. 2022 Dec 8;13:7591. doi: 10.1038/s41467-022-34771-y (PMC9731990; doi:10.1038/s41467-022-34771-y)
Supplement: Supplementary file 4 — Source Data [file 41467_2022_34771_MOESM4_ESM.xlsx]

## Sheet: Fig2B_screen434
	%inhibitor
	<40	40<
		91.2
		70.5
		69.6
		67.3
		60
		58.5
		56.1
		49.1
		48.6
		47.4
		43.4
		42.4
		41
		40.4
		40.2
	39.4
	38.2
	36.9
	36.9
	36.5
	36.2
	35.6
	35.1
	34.8
	34.7
	34
	34
	33.6
	32.9
	32.4
	32.2
	31.5
	31.2
	30.7
	28.7
	28.5
	28.3
	28.3
	27.4
	27.3
	27.3
	27.2
	27.1
	26.9
	26.9
	26.8
	26.6
	26.2
	25.8
	25.6
	24.8
	24.6
	23.9
	23.6
	23.6
	23.5
	23.5
	22.7
	22.6
	22.4
	21.8
	21.7
	21.4
	20.9
	20.4
	19.8
	19.7
	19.4
	19.2
	18.7
	18.5
	18.5
	18.4
	18.3
	18.3
	18.2
	18.1
	18.1
	18
	18
	17.6
	17.6
	17.4
	17.2
	16.9
	16.9
	16.4
	16.4
	16.3
	15.9
	15.8
	15.7
	15.5
	15.5
	15.5
	15.5
	15.3
	15.2
	15
	14.8
	14.7
	14.5
	14.2
	14.2
	14
	13.7
	13.4
	13.4
	13.3
	13.3
	13.2
	13.1
	13
	12.9
	12.9
	12.9
	12.8
	12.6
	12.6
	12.4
	12.4
	12.3
	12.3
	12.3
	12.3
	12.3
	11.6
	11.5
	11.5
	11.4
	11.4
	11.1
	10.9
	10.9
	10.9
	10.8
	10.6
	10.5
	10.3
	10.3
	10.2
	10.2
	10.2
	10.1
	10.1
	10
	10
	10
	10
	9.8
	9.6
	9.5
	9.5
	9.4
	9.4
	9.4
	9.3
	9.3
	9.3
	9.2
	9.2
	9.2
	9.2
	9.1
	9
	8.9
	8.8
	8.8
	8.7
	8.7
	8.6
	8.6
	8.6
	8.6
	8.5
	8.5
	8.4
	8.2
	8.1
	8
	8
	8
	7.8
	7.8
	7.8
	7.7
	7.7
	7.7
	7.7
	7.6
	7.6
	7.5
	7.3
	7.3
	7.3
	7.3
	7.2
	7.2
	7.2
	7.1
	7.1
	7
	7
	7
	7
	6.9
	6.9
	6.9
	6.9
	6.9
	6.8
	6.8
	6.8
	6.7
	6.7
	6.7
	6.7
	6.7
	6.6
	6.6
	6.5
	6.5
	6.5
	6.4
	6.4
	6.3
	6.3
	6.3
	6.2
	6.2
	6.2
	6.2
	6.1
	6.1
	6.1
	6
	6
	6
	6
	6
	5.9
	5.9
	5.9
	5.9
	5.8
	5.8
	5.8
	5.7
	5.7
	5.7
	5.7
	5.7
	5.6
	5.6
	5.6
	5.6
	5.5
	5.5
	5.4
	5.4
	5.4
	5.4
	5.3
	5.3
	5.2
	5.2
	5.2
	5.1
	4.9
	4.9
	4.9
	4.8
	4.8
	4.8
	4.8
	4.8
	4.6
	4.5
	4.5
	4.5
	4.5
	4.4
	4.4
	4.4
	4.4
	4.4
	4.3
	4.2
	4.1
	4.1
	4
	4
	3.9
	3.9
	3.9
	3.9
	3.8
	3.7
	3.7
	3.7
	3.7
	3.6
	3.4
	3.4
	3.4
	3.4
	3.3
	3.3
	3.2
	3.2
	3.2
	3.2
	3.2
	3.2
	3.1
	3.1
	3
	3
	2.9
	2.8
	2.7
	2.5
	2.5
	2.2
	2.2
	2.2
	2.2
	2.2
	2.1
	2.1
	2.1
	2.1
	2.1
	2.1
	2
	1.9
	1.9
	1.9
	1.8
	1.8
	1.8
	1.7
	1.7
	1.6
	1.6
	1.5
	1.5
	1.3
	1.3
	1.2
	1.2
	1.2
	1.1
	1
	1
	1
	1
	0.9
	0.9
	0.9
	0.7
	0.7
	0.7
	0.7
	0.6
	0.6
	0.6
	0.4
	0.4
	0.3
	0.3
	0.2
	0.1
	0
	0
	-0.1
	-0.1
	-0.2
	-0.2
	-0.3
	-0.4
	-0.4
	-0.5
	-0.8
	-0.9
	-1
	-1.1
	-1.1
	-1.2
	-1.2
	-1.6
	-1.6
	-1.6
	-1.8
	-2.1
	-2.2
	-2.3
	-2.4
	-2.5
	-2.6
	-2.8
	-3.2
	-3.2
	-3.3
	-4
	-4.4
	-5
	-5.1
	-6.4
	-6.7
	-7.2
	-7.8
	-8.3
	-9.2
	-9.8
	-10.1
	-10.3
	-11
	-11.5
	-11.6
	-12
	-16.3
	-16.8
	-18.9
	-20.5
	-21.3
	-21.9
	-23.1
	-23.4
	-25.4
	-28.2
	-31.2
	-40
	-155.3

## Sheet: Fig2C_N4dose
		%inhibition
		bo3 UqO		mtCcO													mtCcO	bo3 UqO
	[N4] (µM)	1	2	1	2	3	4									[Inhibitor] vs. response (three parameters)
	50	55.7331	54.7193	-11.6604		-14.2546										Best-fit values
	25	47.6562	42.1709	-6.27992	-10.5115	-4.72551	-6.80951									Bottom	-34.24	80.3
	12.5	30.145	28.2117	-4.28221	-6.37605	-5.05845	-7.37293									Top	1.451	1.898
	6.25	17.0614	15.885	-7.34663	-0.224867	1.97085	-2.11371									IC50	73.52	22.57
	3.125	14.4797	11.7084	6.88083	11.9651	7.66068	0.610427									logIC50	1.866	1.353
	1.56	8.39328	7.83355	4.84095	-10.1267	0.797634	-3.10227									Span	35.69	-78.4
	0.8	6.75255	5.06143	-2.15748	0.0202825	-0.903993	-2.84902									95% CI (profile likelihood)
	0.4	3.82095	0.601396	-2.04605	5.02368	8.91414	1.33309									Bottom	#NAME?	69.53 to 95.79
	0.2	-2.36194	5.14151	-3.49958	5.06695	-2.7744	0.276392									Top	-0.7768 to 3.964	-0.3040 to 4.029
																IC50	8.529 to +infinity	15.57 to 33.93
																logIC50	0.9309 to ???	1.192 to 1.531
																Goodness of Fit
																Degrees of Freedom	31	15
																R squared	0.4535	0.9845
																Sum of Squares	662.4	94.1
																Sy.x	4.623	2.505
																Constraints
																IC50	IC50 > 0	IC50 > 0
																Number of points
																# of X values	36	36
																# Y values analyzed	34	18

## Sheet: Fig2D_bo3N4MM
		(sec)													DMSO	25 µM N4
		DMSO		25 µM N4										Michaelis-Menten
	[UQ](µM)	1	2	1	2									Best-fit values
	400	54.8976	56.8655	38.375	36.1611									Vmax	63.75	42.04
	300	60.453	61.1909	38.2725	38.9285									Km	31.42	32.63
	200	53.2986	59.0795	36.8171	40.056									95% CI (profile likelihood)
	100	46.5338	49.4447	28.0433	31.7332									Vmax	58.99 to 68.98	39.19 to 45.16
	50	44.2584	33.8856	28.8838	23.9639									Km	22.54 to 43.08	24.28 to 43.31
	31.5	35.2386	25.2759	22.2419	16.8301									Goodness of Fit
	12.5	23.7384	15.9486	13.1197	11.7257									Degrees of Freedom	14	14
	0	-0.38949	-0.430489	-1.25047	-0.963475									R squared	0.9671	0.9743
														Sum of Squares	211.6	73.73
														Sy.x	3.888	2.295
														Constraints
														Km	Km > 0	Km > 0
														Number of points
														# of X values	16	16
														# Y values analyzed	16	16

## Sheet: Fig3E_groth
	[N4] (µg/mL)	Relative OD600
		UqO-KO						UqO-dependent						wild
		DMSO			N4			DMSO			N4			DMSO			N4
		1	2	3	1	2	3	1	2	3	1	2	3	1	2	3	1	2	3
	128	1.0306	0.961	0.9389	1.0836	1.0892	1.0816	1.1221	0.9619	0.9787	0.2996	0.3934	0.4336	1.0447	0.9595	0.9376	1.0715	0.9494	0.9844
	64	1.0193	0.9694	0.8927	0.9426	0.9613	0.932	1.0191	0.9817	0.9447	0.3317	0.461	0.4499	0.941	0.9903	0.8478	0.8143	0.8451	0.8538
	32	0.8969	0.9372	0.8746	0.9049	0.9141	0.8741	0.916	0.9604	0.9234	0.453	0.6051	0.6032	0.9649	0.9271	0.8584	0.8584	0.8451	0.8305
	16	0.9082	0.966	0.863	0.9131	0.9899	0.9371	0.9504	0.9772	0.9943	1.0297	0.8889	0.8894	0.8868	0.9951	0.8919	0.9132	0.8957	0.8989
	8	0.905	0.9542	0.8845	0.9951	1.0034	0.9915	1.0153	0.9787	0.9291	1.0333	0.9505	0.9336	0.8708	0.9692	0.8904	0.8706	0.9049	0.93
	4	0.9436	0.9185	0.8878	0.9623	0.9495	0.915	0.9593	0.9696	0.9149	0.9572	0.9399	0.9454	0.8836	1.0389	0.9209	0.8371	0.8712	0.888
	2	0.9436	0.9168	0.9257	0.9197	0.9764	0.9932	0.9555	0.9635	0.9617	0.9239	0.9489	0.972	0.9155	0.9822	0.8813	0.8813	0.9218	0.8709
	1	0.9034	0.9117	0.9538	0.8623	0.9579	0.9728	0.9606	0.9498	0.9404	0.8728	0.955	1.0147	0.874	0.9757	0.9026	0.8539	0.9049	0.874
	0.5	0.9114	0.9372	0.934	0.9393	0.9377	0.9762	0.9402	0.9665	0.939	0.9477	0.9505	1	0.8644	0.9595	0.8798	0.8569	0.8742	0.9098
	0.25	0.9098	1.0102	0.929	0.8754	0.9141	0.9932	0.9415	0.9559	0.9759	0.9477	1.021	0.9602	0.8884	0.8914	0.8539	0.8615	0.9233	0.9456
	0.125	0.9259	0.9049	0.9059	0.9426	0.899	1	0.9529	0.965	0.9461	0.9584	0.9069	1.0059	0.9155	0.9173	0.9148	0.8767	0.8528	0.9611
	0	1	1	1	1	1	1	1	1	1	1	1	1	1	1	1	1	1	1

## Sheet: Fig3F_CFU
				12	24	48	72
	wild	128	1	334500000	361000000	243000000	188000000
			2	373000000	381000000	274000000	240000000
		32	1	400500000	394000000	346000000	306000000
			2	316000000	440000000	334000000	345000000
	Dbo3	128	1	375500000	83700000	307000000	238000000
			2	334000000	15100000	247000000	251000000
		32	1	235000000	90000000	336000000	500000000
			2	278500000	21800000	317000000	327000000
	Dbd12	128	1	5500000	109500000	80000000	6950000
			2	7550000	98750000	48500000	800000
		32	1	2480000	92250000	70400000	60400000
			2	3980000	96250000	193000000	55200000

## Sheet: Fig4B_bo3vsqNOR
%inhibit (qNOR)	%inhibit (bo3)
		qNOR	bo3	qNOR>bo3
black	black	Red	Blue	red
219.8		12.3
219.2				47.4
171.7		6.1
147.4		18
135.1		10
129.6		6.9
116.9		7.1
110.2		5.9
101.2		36.5
96.8		21.8
94.7		20.9
92.1		24.8
91.1		4.8
89.6				43.4
87.7		1.9
85.4		4.8
81.4		-6.4
80.1		18.3
77.9		9.2
75.5		10.9
72.7		15.5
69.2		10.1
68.5		18.5
67.2		6
67.2		34
65.3		24.6
65.1		14.8
63.2		4.5
62.8		28.5
60.5		27.2
58.7		25.8
57.3		-0.8
55.1		38.2
51.9		4.8
51.9		28.3
49.2		26.6
48.6		16.9
47.6		7
46.8		9.4
46.3		5.7
45.5		7.7
45.3		12.9
44.6		15.9
44.2		23.5
43.5		2.2
43.3		8.6
42.8		18.3
41.7		16.4
41		12.3
39.7	13.2
39.1	8.6
38.3	10
37.6	27.4
36.6	3
36.5	7.2
35	9.5
34.9	18.4
34.5	9.2
33.7	15.3
33.6	34
33.3	-9.2
32.5	11.5
32.2	39.4
32	1.9
31.9	19.4
31.5	5.4
30.9	8.7
30.5	12.9
30.3			91.2
30.1	1.6
29.9	36.2
29.6			69.6
29.2	13.4
28.8	6.6
28.1	14.7
28	12.3
27	13.7
26.1	-18.9
25.4	6.5
25	17.4
24.7	6.5
24.7	11.5
23.5	-1.6
23.3	9.1
22.9			49.1
22.8	10.1
22.7	12.9
22.5	22.6
21.7	16.9
21.7	10.3
21.7	3.2
21.5	5.7
21.1			40.4
19.9	8
19	3.4
19	9.4
18.9	23.5
18.8	-7.2
18.8	7.2
18.2	7.6
18.2	-1.8
17.7	4.8
17.1	18.2
17.1	-2.8
16.4	2.2
16.3	14.2
16.2	6
16.1	19.2
16	6.3
16	4
15.6	6.4
15.5	8.2
15.4	-0.4
15.3	-8.3
15.2	19.7
14.7	-7.8
14			41
13.6	26.9
13.5	14.2
12.8	8.7
12.8	17.2
12.7	10.9
12.7	6.3
12.6	20.4
12.5	28.7
12.5	0.9
12.2	2.1
12	-12
12	6.8
12	35.6
11.8	-11
11.8	2.1
11.6	7.7
11.5	31.5
11.5	6
11.4	0.2
11.4	1.8
11.3	13.4
11.2	8
10.9	14.5
10.9	-4.4
10.8	0.3
10.7	4.9
10.7	9.3
10.6	23.9
10.5	12.6
10.4	2.5
10.3	9.2
10.2	31.2
9.8	26.2
9.6	5.7
9.6	-1.2
9.3	8.5
9.2	-2.5
9.2	6.8
9	4.1
9	2.2
9	21.4
8.9	-21.9
8.7	3.7
8.5			58.5
8.5	18.7
8.2	5.3
8.1	18.1
7.8			67.3
7.8	6.1
7.7	5.6
7.7	28.3
7.7	32.2
7.4	-28.2
7.4	18.5
7.2	6.7
7.2	15.7
7.1			42.4
7.1	3
6.9	15.5
6.9	23.6
6.7	0.6
6.4	5.8
6.4	30.7
6.3	5.4
6.2	1.8
6.2	-0.1
6.1	7
6.1	11.6
6.1	34.7
5.9	6.1
5.9	5.9
5.9			40.2
5.9	5.8
5.8	7.8
5.7	11.4
5.6	12.3
5.6			70.5
5.5	1.6
5.5	9.4
5.2	9.6
5.1	-9.8
5.1	4.8
5	2.2
4.9	26.9
4.8	10.5
4.6	4.9
4.5	5.5
4.3	-11.5
4.2	-23.4
4.2	-5.1
4.2	-16.3
4.1	15.5
4.1	6.9
4	34.8
3.9	3.4
3.8	15.8
3.8	-3.3
3.8	3.2
3.7	2
3.6	5.9
3.6	4
3.6	10.6
3.4	0.4
3.4			56.1
3.3	9.3
3.2	22.4
3	-20.5
3	10.8
3	6
2.9	-0.2
2.6	18.1
2.6	1.5
2.5	10.2
2.4	10
2.4	32.4
2.3	6.9
2.2	0.3
2	-1
1.9	3.7
1.9	6.6
1.8	-10.3
1.7	15
1.7	0.9
1.7	3.7
1.7	-2.6
1.6	0.6
1.6	-11.6
1.5	4.1
1.5	6.9
1.5	5.4
1.3	4.4
1.3	-1.2
1.3	16.3
1.1	7.3
1.1	1.2
1.1	2.9
0.9	3.2
0.9	7.8
0.7	2.1
0.7	6.2
0.7	5.3
0.7	1.2
0.6	1.8
0.6	7.7
0.6	1
0.4	35.1
0.4	4.4
0.3	5.2
0.2	5.4
0	5.6
0	-0.1
0	7.3
0	0.6
0	6.5
-0.1	6
-0.2	4.5
-0.3	-2.4
-0.4	3.9
-0.5	-6.7
-0.5	1
-0.5	7.2
-0.5	-1.1
-0.6	1.5
-0.6	12.8
-0.6	10.2
-0.6	8.6
-0.8	2.2
-0.9	16.4
-0.9	3.9
-0.9	7
-1	5.2
-1	5.6
-1	5.6
-1.1	7.3
-1.3	4.4
-1.3	0.7
-1.3	5.7
-1.5	1.3
-1.5	6.7
-1.5	10.2
-1.6	14
-1.8	7.7
-1.8	2.8
-1.9	36.9
-1.9	3.1
-1.9	1
-2	3.2
-2.1	-2.3
-2.1	6.7
-2.2	27.3
-2.3	7.3
-2.5	-0.4
-2.5	2.1
-2.6	25.6
-2.7	-10.1
-2.7	3.3
-2.8	1
-2.9	6.7
-3	7.5
-3	5.7
-3.1	9.2
-3.2	4.4
-3.2	3.7
-3.2	4.6
-3.2	-1.6
-3.2	6.3
-3.3	1.7
-3.3	-0.5
-3.4	11.1
-3.4	11.4
-3.6	-23.1
-3.7	13.3
-3.7	15.5
-3.9	-3.2
-3.9	6.2
-3.9	-3.2
-4	4.5
-4.2	4.3
-4.2	5.5
-4.3	0.1
-4.4	23.6
-4.6	3.9
-4.6	32.9
-4.8	5.8
-4.8	5.9
-5	7.1
-5	6.8
-5.3	-0.9
-5.4	-0.3
-5.6	1.3
-5.6	3.2
-5.6	26.8
-5.7	17.6
-5.7	1.1
-5.9	-2.2
-6	4.9
-6.1	6.9
-6.2	6.2
-6.3			60
-6.4	2.1
-6.7	4.5
-6.8	-4
-7.2	4.2
-7.2	0.7
-7.2	15.2
-7.3	-1.6
-7.5	12.4
-7.6	13
-7.6	-1.1
-7.8	5.2
-8.1	0.7
-8.1	19.8
-8.5	6.4
-8.8	27.1
-9.2	1.2
-10.1	1.9
-10.6	-5
-10.6	9.8
-10.8	1.7
-10.9	3.8
-11.4	7.8
-11.6	6.2
-11.6	13.3
-12.3	17.6
-12.7	-2.1
-12.8	0.9
-13	3.3
-13.4	33.6
-15.2	-21.3
-15.5	12.4
-15.6	8.9
-15.8	10.3
-16.9	3.4
-17.5	12.6
-17.6	7.6
-20.3			48.6
-20.4	8.8
-21.4	0.4
-22.9	10
-25.4	3.4
-25.5	36.9
-25.5	-0.2
-25.6	27.3
-30.3	3.9
-32	8.4
-32.1	0
-33.7	9.5
-34.8	-40
-42.4	3.2
-47.8	3.1
-48.1	0.7
-58	18
-66.4	-31.2
-82.5	-25.4
-87.8	10.9
-364.3	-155.3
-1080.5	0

## Sheet: Fig4C_Q275dose
		%inhibition
		qNOR		mtCcO										P196_qNOR	P196_mitCcO
	[Q275](µM)	1	2										[Inhibitor] vs. response (three parameters)
	50	78.5643	72.9302	-15									Best-fit values
	25	78.5643	65.5973	-11.2									Bottom	74.5	-15.94
	12.5	71.676	67.5899	-23.1									Top	-1.972	-4.343
	3.125	67.6712	65.1988	-6.5									IC50	0.3413	1.166
	1.5625	66.7101	59.0615	-13.7									logIC50	-0.4669	0.06686
	0.78125	57.8194	55.3153	-10.1									Span	-76.47	11.59
	0.390625	38.7565	33.1573	-5.8									95% CI (profile likelihood)
	0.195312	23.2179	20.7233	-7.9									Bottom	70.85 to 78.25	#NAME?
	0.0976562	18.8126	12.9919	-4									Top	-11.48 to 5.956	-12.40 to ???
	0.0488281	12.2447	5.89818										IC50	0.2305 to 0.4982	3.860e-012 to +infinity
													logIC50	-0.6373 to -0.3026	-11.41 to ???
													Goodness of Fit
													Degrees of Freedom	17	6
													R squared	0.9709	0.4927
													Sum of Squares	344.4	140.1
													Sy.x	4.501	4.832
													Constraints
													IC50	IC50 > 0	IC50 > 0
													Number of points
													# of X values	20	18
													# Y values analyzed	20	9

## Sheet: Fig4D_flux
Group Name	Assay Wells	Non-Mitochondrial Oxygen Consumption	Basal Respiration	Maximal Respiration	Proton Leak	ATP Production	Spare Respiratory Capacity	Spare Respiratory Capacity as a %	Coupling Efficiency	Acute Response
DMSO2	B07	31.5436	102.51	108.731	19.6592	82.8512	6.22005	1.06068	0.808222
	C07	30.4651	95.3784	120.144	15.8745	79.5039	24.7656	1.25966	0.833563
	D07	28.501	91.6087	114.007	18.3486	73.26	22.3982	1.2445	0.799706
	E07	29.0212	96.5485	97.7281	19.3037	77.2448	1.17952	1.01222	0.800062
	F07	28.9367	95.2529	113.237	17.8044	77.4485	17.9842	1.18881	0.813083
	G07	34.0409	110.252	102.678	18.3735	91.8786	-7.57461	0.931297	0.83335
Group Name	Assay Wells	Non-Mitochondrial Oxygen Consumption	Basal Respiration	Maximal Respiration	Proton Leak	ATP Production	Spare Respiratory Capacity	Spare Respiratory Capacity as a %	Coupling Efficiency	Acute Response
P196 (10uM)	B09	31.0578	101.705	119.357	27.4822	74.2225	17.6526	1.17357	0.729785
	C09	28.5137	110.533	122.208	30.4891	80.0443	11.6751	1.10562	0.724164
	D09	30.7638	106.945	110.308	30.5601	76.385	3.36295	1.03145	0.714245
	E09	29.5	107.962	106.446	32.5676	75.3943	-1.51629	0.985955	0.698342
	F09	29.8897	110.871	107.832	33.0599	77.8115	-3.03941	0.972586	0.701818
	G09	31.0298	115.898	105.629	36.7129	79.1852	-10.2694	0.911392	0.683231

## Sheet: Fig4E_toxic
	DMSO	Q275				TritonX100
		50 mM	25 µM	12.5 µM	6.25 µM
	-3.83096	-0.524049	1.25111	1.62041	5.83798	92.1786
	-2.57199	-1.04862	-4.3933	-1.82079	0.923774	95.4729
	-4.5234	-0.30163	0.260713	-2.60556	0.638406	106.384
	1.46094					105.964
	-2.70208
	-4.024

## Sheet: Fig4F_MM
		[Uq](µM)	activity (/sec)
			DMSO			10 µM Q275
			1	2	3	1	2	3									DMSO	N4_25 uM
		0.78	4.4	4.8	4.6	1.7	0.8	1.3								Michaelis-Menten
		1.56	8.8	9.3	9	2.3	1.3	2.4								Best-fit values
		3.13	13.5	13.7	13.8	3.1	3	2.8								Vmax	22.9	11.53
		6.25	16.9	17.3	16.8	4.1	4.2	4.5								Km	2.359	12.11
		12.5	19.2	19.4	18.8	5.3	5.2	5.3								95% CI (profile likelihood)
		25	21.5	21.3	20.3	6.2	7.8	5.7								Vmax	22.01 to 23.82	10.21 to 13.12
		50	21.4	22.8	24	10.9	10	9.3								Km	1.972 to 2.809	8.052 to 18.16
		100	24	18.5	21.2	8.9	11.6	10.8								Goodness of Fit
																Degrees of Freedom	22	22
																R squared	0.9652	0.9239
																Sum of Squares	31.26	19.91
																Sy.x	1.192	0.9513
																Constraints
																Km	Km > 0	Km > 0
																Number of points
																# of X values	24	24
																# Y values analyzed	24	24

[truncated: 20 more sheets: Fig4G_qNORmutant, Fig4H_Ngo, Fig4I_Ngo, Fig5B_5D_MD, Fig5E_raman, Fig5F_mtCcO_stoppedflow, FIg5G_bo3UqO_stoppedflow, FigS1A_CcOscreenFull, FigS1B_mtCcOT113dose, FigS1C_mtCcOT113MM, FigS4_mtCcO_434, FigS4B_mtCcOT113N62dose, FigS4C_T113N62Fluore, FigS4D_MD, FigS5D_FSC, FigS5H_FSC, FigS5J_bo3mutant, FigureS6A_red, FigS6B_T113, Fig6CD_bo3_N4_N62]
